# Supplementary material for: Thermodynamic and Kinetic Studies of the Precipitation of Double-Doped Amorphous Calcium Phosphate and Its Behaviour in Artificial Saliva
Source: Biomimetics (Basel). 2024 Jul 25;9(8):455. doi: 10.3390/biomimetics9080455 (PMC11351230; doi:10.3390/biomimetics9080455)
Supplement: Supplementary file 1 [file biomimetics-09-00455-s001.zip]

Archive with 1 entries (1 files):
- biomimetics-3065869-supplementary.pdf
